# Supplementary material for: Naringenin Attenuates Isoprenaline-Induced Cardiac Hypertrophy by Suppressing Oxidative Stress through the AMPK/NOX2/MAPK Signaling Pathway
Source: Nutrients. 2023 Mar 9;15(6):1340. doi: 10.3390/nu15061340 (PMC10056776; doi:10.3390/nu15061340)
Supplement: Supplementary file 1 [file nutrients-15-01340-s001.zip]

Archive with 1 entries (1 files):
- nutrients-2236476-supplementary.pdf
